# Supplementary material for: Genetic Structure of Pelagic and Littoral Cichlid Fishes from Lake Victoria
Source: PLoS One. 2013 Sep 6;8(9):e74088. doi: 10.1371/journal.pone.0074088 (PMC3765259; doi:10.1371/journal.pone.0074088)
Supplement: Table S1 — Locations and numbers of samples for each species. (XLS) [file pone.0074088.s001.xls]

## Sheet: AdditionalTable2
Table S1. Locations and numbers of samples for each species.
Location		Number of specimens
		H. (Y.) pyrrhocephalus	H. (Y.) laparogramma	L. rubripinnis	L. rufus	M. mbipi	N. greenwoodi	N. rufocaudalis	N. omnicaeruleus	H. (P.) sauvagei
Speke Gulf
	Kisimani	39 / 20
	Pogopogo Speke Gulf	24 / 24
	Mwabulugu	49 / 25
	Nyamikoma	15 / 8
	Namatembi Island					12 / 12
	Bwiru Island								5 / 5
	Mabibi Island								9 / 9
	Ruti Island								12 / 12
	Between Igombe and Ruti	8 / 8	32 / 20
	Igombe fishing village		46 / 15
	Makobe Island					1/1		18 / 18	20 / 20	14 / 14
	Juma Island									4 / 4
Mwanza Gulf
	Bwiru Peninsula									23 / 23
	Bwiru point-Hippo	10 / 10	11/1
	Hippo Island			5 / 5
	Gabalema Island				3/0		20 / 20	8 / 8
	East offshore of Kissenda	40 / 20
	Kissenda Island			14 / 14			17 / 17	20 / 20		25 / 25
	Chankende Island				23 / 23
	Nyegezi Rocks			3 / 3
	Nyaruwambu				20/ 20
	Kilimo Island	4 / 4						14 / 14		2 / 2
	Northern offshore Nyameruguyu	19 / 19
	Kijiwe Landing Site	67 / 14
	Offshore Nyameruguyu	14 / 14
	Nyamatala Island			9 / 9	3/6			20 / 20		35 / 35
	Northend of Luanso Bay				7/ 7
	Shadi Rocks			0'/2	0'/9
	Luanso Island			4 / 6
	Froating island				0'/9
	Luanso 2 Island				3 / 3
	Matumbi Island			15 / 15	4/ 4		20 / 20
	Southend of Luanso Bay				4/ 4
	Marumbi Island			11 / 11	43 / 43		20 / 20
