# Supplementary material for: Genetic Structure of Pelagic and Littoral Cichlid Fishes from Lake Victoria
Source: PLoS One. 2013 Sep 6;8(9):e74088. doi: 10.1371/journal.pone.0074088 (PMC3765259; doi:10.1371/journal.pone.0074088)
Supplement: Table S2 — F ST estimated by mtDNA (bellow diagonal) and R ST estimated by microsatellites (above diagonal0 between species. (XLS) [file pone.0074088.s002.xls]

## Sheet: Table4 (2)
	Table S2. FST estimated by mtDNA (below diagonal) and RST estimated by microsatellites (above diagonal) between species.
		n	H. pyrrhocephalus	H. laparogramma	L. rubripinnis	L. rufus	M. mbipi	N. rufocaudalis	N. greenwoodi	N. omnicaeruleus	H. sauvagei
	H. pyrrhocephalus	166	------	0.012*	0.116*	0.036*	0.170*	0.127*	0.122*	0.157*	0.216*
	H. laparogramma	36	0.305**	------	0.101*	0.036*	0.126*	0.107*	0.119*	0.116*	0.183*
	L. rubripinnis	66	0.243**	0.567**	------	0.035*	0.063ns	0.036*	0.037*	0.086*	0.149*
	L. rufus	128	0.139**	0.520**	0.278**	------	0.029ns	0.027*	0.018ns	0.043*	0.085*
	M. mbipi	13	0.404**	0.643**	0.470ns	0.570**	------	0.045ns	0.041ns	0.000ns	0.090ns
	N. rufocaudalis	81	0.235**	0.414**	0.301**	0.246**	0.472**	------	0.039*	0.075*	0.140*
	N. greenwoodi	77	0.174**	0.481**	0.048**	0.135**	0.434ns	0.186**	------	0.068*	0.110*
	N. omnicaeruleus	46	0.255**	0.517**	0.060**	0.295**	0.424ns	0.259**	0.065**	------	0.110*
	H. sauvagei	103	0.323**	0.587**	0.299**	0.449**	0.282**	0.355**	0.278**	0.269**	------
	ns not significant
	* significant at 5%
	** sinignificant at 1%
