# Supplementary material for: Genetic Structure of Pelagic and Littoral Cichlid Fishes from Lake Victoria
Source: PLoS One. 2013 Sep 6;8(9):e74088. doi: 10.1371/journal.pone.0074088 (PMC3765259; doi:10.1371/journal.pone.0074088)
Supplement: Table S3 — F ST estimated by mtDNA (bellow diagonal) and R ST estimated by microsatellites (above diagonal0 between populations within species. (XLS) [file pone.0074088.s003.xls]

## Sheet: Additional Table 1
	Table S3. FST estimated by mtDNA (below diagonal) and RST estimated by microsatellites (above diagonal) between populations within species.
	A. H. (Y.) pyrrhocaphalus.
			Offshore Nyameruguyu	Kijiwe Landing site	Northern offshore Nyameruguyu	Kilimo Island	East offshore of Kissenda	Bwiru point-Hippo	Between Igombe & Ruti	Nyamikoma	Kisimani	Pogopogo Speke Gulf	Mwaburugu
			14	67	19	4	40	10	8	15	39	24	49
	Offshore Nyameruguyu	14	------	0.021ns	0.000ns	0.000ns	0.025ns	0.041ns	0.000ns	0.003ns	0.020ns	0.085ns	0.008ns
	Kijiwe Landing site	14	0.317ns	------	0.010ns	0.023ns	0.000ns	0.000ns	0.000ns	0.004ns	0.019ns	0.128ns	0.005ns
	Northern offshore Nyameruguyu	19	-0.011ns	0.359ns	------	0.052ns	0.007ns	0.037ns	0.000ns	0.003ns	0.018ns	0.097ns	0.010ns
	Kilimo Island	4	0.381ns	0.065ns	0.409ns	------	0.011ns	0.019ns	0.000ns	0.000ns	0.000ns	0.075ns	0.000ns
	East offshore of Kissenda	20	0.319ns	-0.004ns	0.366ns	0.139ns	------	0.000ns	0.000ns	0.000ns	0.011ns	0.112ns	0.015ns
	Bwiru point-Hippo	10	0.323ns	-0.004ns	0.360ns	0.185ns	-0.034ns	------	0.000ns	0.000ns	0.000ns	0.141ns	0.000ns
	Between Igombe & Ruti	8	0.315ns	-0.030ns	0.356ns	-0.005ns	-0.004ns	0.029ns	------	0.000ns	0.000ns	0.095ns	0.000ns
	Nyamikoma	8	0.450ns	0.091ns	0.482ns	-0.064ns	0.179ns	0.240ns	0.009ns	------	0.000ns	0.072ns	0.000ns
	Kisimani	20	0.462ns	0.088ns	0.511ns	0.026ns	0.154ns	0.225ns	-0.005ns	0.027ns	------	0.041ns	0.007ns
	Pogopogo Speke Gulf	24	0.026ns	0.388ns	0.031ns	0.383ns	0.408ns	0.417ns	0.362ns	0.471ns	0.504ns	------	0.063ns
	Mwaburugu	25	0.448ns	0.080ns	0.494ns	0.004ns	0.155ns	0.223ns	-0.007ns	0.012ns	-0.020ns	0.483ns	------
	B.H. (Y.) laparogramma.
			Igombe fishing village	Between Igombe & Ruti
			46	32
	Igombe fishing village	15	------	0.000ns
	Between Igombe & Ruti	20	0.012ns	------
	C. L. rubripinnis.
			Marumbi Island	Matumbi Island	Luanso Island	Nyamatala Islands	Nyegezi Rocks	Kissenda Island	Hippo Island
		n	11	15	4	9	3	14	5
	Marumbi Island	11	------	0.000ns	0.045ns	0.008ns	0.059ns	0.000ns	0.022ns
	Matumbi Island	15	0.005ns	------	0.090ns	0.057ns	0.103ns	0.021ns	0.053ns
	Luanso Island	6	0.027ns	-0.021ns	------	0.240＊	0.283ns	0.000ns	0.180ns
	Nyamatala Islands	9	0.005ns	0.065ns	0.063ns	------	0.002ns	0.064ns	0.000ns
	Nyegezi Rocks	3	0.680ns	0.048*	0.133ns	0.286ns	------	0.060ns	0.000ns
	Kissenda Island	14	0.023ns	0.077ns	0.101ns	-0.043ns	0.432ns	------	0.039ns
	Hippo Island	5	0.306*	0.381**	0.351ns	0.085ns	0.000ns	0.168ns	------
	D. L. rufus.
			Marumbi Island	South end of Luanso Bay	Matumbi	Luanso 2 Island	North end of Luanso Bay	Nyaruwambu	Chankende Island	Nyamatala Islands
			43	4	4	3	7	20	23	3
	Marumbi Island	43	------	0.275ns	0.000ns	0.002ns	0.000ns	0.004ns	0.007ns	0.000ns
	South end of Luanso Bay	4	-0.057ns	------	0.000ns	0.000ns	0.024ns	0.189ns	0.195ns	0.000ns
	Matumbi Island	4	-0.022ns	0.000ns	------	0.092ns	0.000ns	0.043ns	0.031ns	0.012ns
	Luanso 2 Island	3	-0.024ns	0.000ns	-0.250ns	------	0.000ns	0.002ns	0.000ns	0.000ns
	North end of Luanso Bay	7	0.019ns	0.033ns	-0.233ns	-0.071ns	------	0.000ns	0.000ns	0.000ns
	Nyaruwambu	20	-0.009ns	-0.026ns	-0.048ns	-0.036ns	0.005ns	------	0.000ns	0.000ns
	Chankende Island	23	0.039ns	0.021ns	-0.067ns	-0.142ns	0.040ns	0.010ns	------	0.000ns
	Nyamatala Islands	6	-0.008ns	0.000ns	-0.143ns	0.000ns	-0.095ns	-0.010ns	0.084ns	------
	E. N. greenwoodi.
			Marumbi Island	Matumbi Island	Kissenda	Gabalema Islands
			20	20	17	20
	Marumbi Island	20	------	0.011ns	0.035ns	0.093*
	Matumbi Island	20	0.277***	------	0.037ns	0.148*
	Kissenda	17	0.266***	0.073ns	------	0.065*
	Gabalema Islands	20	0.356***	0.096***	0.095***	------
	F. N. rufocaudalis.
			Nyamatala Islands	Kilimo	Kissenda	Gabalema Islands	Makobe Island
			20	14	20	8	18
	Nyamatala Islands	20	------	0.043ns	0.028ns	0.000ns	0.014ns
	Kilimo	14	-0.012ns	------	0.000ns	0.000ns	0.028ns
	Kissenda	20	0.010*	0.021*	------	0.000ns	0.026ns
	Gabalema Islands	8	0.253ns	0.168ns	0.336ns	------	0.000ns
	Makobe Island	18	0.558***	0.500***	0.572***	0.378***	------
	G. N. omnicaeruleus.
			Makobe Island	Ruti Island	Mabibi Island	Bwiru Island
			20	12	9	5
	Makobe Island	20	------	0.030ns	0.004ns	0.047ns
	Ruti Island	12	0.014ns	------	0.000ns	0.022ns
	Mabibi Island	9	0.059***	0.023ns	------	0.037ns
	Bwiru Island	5	0.209ns	0.254*	0.028ns	------
	H. H. (P.) sauvagei
			Nyamatala Islands	Kilimo Island	Kissenda Island	Bwiru Point	Makobe Island	Juma Island
			35	2	25	23	14	4
	Nyamatala Islands	35	------	0.169ns	0.003ns	0.023ns	0.030ns	0.000ns
	Kilimo Island	2	0.127ns	------	0.082ns	0.287ns	0.365ns	0.175ns
	Kissenda Island	25	0.278**	0.055ns	------	0.040ns	0.051ns	0.000ns
	Bwiru Point	23	0.735**	0.019ns	0.680**	------	0.024ns	0.000ns
	Makobe Island	14	0.756**	0.109ns	0.704**	-0.004ns	------	0.007ns
	Juma Island	4	0.717**	0.241ns	0.667**	0.508ns	0.481ns	------
	ns not significant
	* significant at 5%
	** significant at 1%
